# Supplementary material for: Scaffold-Based (Matrigel™) 3D Culture Technique of Glioblastoma Recovers a Patient-like Immunosuppressive Phenotype
Source: Cells. 2023 Jul 14;12(14):1856. doi: 10.3390/cells12141856 (PMC10378658; doi:10.3390/cells12141856)
Supplement: Supplementary file 1 [file cells-12-01856-s001.zip]

Archive with 3 entries (3 files):
- supp_Figure_1.tif
- supp_Figure_2.tif
- supp_Figure_3.tif
